# Supplementary material for: Multimodal correlates of socioemotional movie-watching and their associations with internalizing symptoms in childhood and adulthood
Source: Soc Cogn Affect Neurosci. 2026 Jun 23;21(1):nsag050. doi: 10.1093/scan/nsag050 (PMC13427769; doi:10.1093/scan/nsag050)
Supplement: nsag050_Supplementary_Data [file nsag050_supplementary_data.zip]

Archive with 2 entries (2 files):
- SM_updated.docx
- SM_updated_proofs.docx
